# Supplementary material for: Unraveling the molecular relevance of brain phenotypes: A comparative analysis of null models and test statistics
Source: Neuroimage. Author manuscript; Available in PMC 2024 Jun 1. (PMC11132826; doi:10.1016/j.neuroimage.2024.120622)
Supplement: 1 [file NIHMS1995015-supplement-1.xlsx]

## Sheet: Legends
Table	Legend
Table S1	Moran’s Is for 13 cortical thickness relevant maps from previous studies.	Link
Table S2	Supplementary Analyses Settings (S1 to S17).	Link

## Sheet: Table S1
Table S1. Moran’s Is for 13 cortical thickness relevant maps from previous studies.
Brain map	DOI	Source	Moran's I
SCZ vs. Control	https://doi.org/10.1016/j.biopsych.2018.04.023	Table S4a	0.033
Adult: OCD vs. Control	https://doi.org/10.1176/appi.ajp.2017.17050485	Table S4	-0.033
Adult: BD vs. Control	https://doi.org/10.1038/mp.2017.73	Table 1	0.037
Adult: MDD vs. Control	https://doi.org/10.1038/mp.2016.60	Table 1	0.02
CHR vs. Control	https://doi.org/doi:10.1001/jamapsychiatry.2021.0638	Table S9	0.006
EPI vs. control	https://doi.org/10.1093/brain/awx341	Table S31	0.025
Variance explained by Age	https://doi.org/10.1002/hbm.25364	Table S2	0.048
Age-CT Correlation (3-29 years)	https://doi.org/10.1002/hbm.25365	Table S3	0.05
Age-CT Correlation (30-59 years)	https://doi.org/10.1002/hbm.25365	Table S3	0.061
Age-CT correlation (60-90 years)	https://doi.org/10.1002/hbm.25365	Table S3	0.069
ALC vs. Control (ENIGMA)	https://doi.org/10.1038/s41380-022-01855-6	Table S7	-0.001
ALC vs. Control (UK biobank)	https://doi.org/10.1038/s41380-022-01855-6	Table S8	0.018
PC1 standard loadings derived from CT	https://doi.org/10.1038/s41380-022-01855-6	Table S2	0.059
Average			0.03
CT: cortical thickness; BD: bipolar disorder; MDD: major depression; OCD: obsessive-compulsive disorder; EPI: epilepsy; CHR: clinical high risk for psychosis; ALC: alcohol dependence; PC1: the first principal component.

## Sheet: Table S2
Table S2. Supplementary Analyses Settings (S1 to S17).
Analysis	Atlas (Number of regions)	Rdonor	Brain data	Gene set	Association	Null model type	Test statistic (Aggreation method)
Main	Desikan (34)	0.4	1000 simulated maps maps (Moran's I=0.03)	500 simulated gene sets	Pearson Correlation	Competitive / Self-contained	Mean, Meanabs, Meansqr, Maxmean, Median, Sig Number, KS, Weighted KS
S1	Desikan (34)	0.4	1000 simulated maps (Moran's I=0.02)	500 simulated gene sets	Pearson Correlation	Competitive / Self-contained	Mean, Meanabs, Meansqr, Maxmean, Median, Sig Number, KS, Weighted KS
S2	Desikan (34)	0.4	1000 simulated maps (Moran's I=0.01)	500 simulated gene sets	Pearson Correlation	Competitive / Self-contained	Mean, Meanabs, Meansqr, Maxmean, Median, Sig Number, KS, Weighted KS
S3	Desikan (34)	0.4	1000 simulated maps (Moran's I=0.03)	316 MF gene sets	Pearson Correlation	Competitive / Self-contained	Mean, Meanabs, Meansqr, Maxmean, Median, Sig Number, KS, Weighted KS
S4	Desikan (34)	0.2	1000 simulated maps (Moran's I=0.03)	500 simulated gene sets	Pearson Correlation	Competitive / Self-contained	Mean, Meanabs, Meansqr, Maxmean, Median, Sig Number, KS, Weighted KS
S5	Desikan (34)	0.4	1000 simulated maps (Moran's I=0.03)	500 simulated gene sets	Pearson Correlation	Coexpression-matched Competitive	Mean, Meanabs, Meansqr, Maxmean, Median, Sig Number, KS, Weighted KS
S6	Desikan (34)	0.4	1000 simulated maps (Moran's I=0.03)	500 simulated gene sets	Pearson Correlation	Brain-specific Competitive	Mean, Meanabs, Meansqr, Maxmean, Median, Sig Number, KS, Weighted KS
S7	Shaefer100 (50)	0.4	1000 simulated maps (Moran's I=0.03)	500 simulated gene sets	Pearson Correlation	Competitive / Self-contained	Mean, Meanabs, Meansqr, Maxmean, Median, Sig Number, KS, Weighted KS
S8	Shaefer200 (100)	0.4	1000 simulated maps (Moran's I=0.03)	500 simulated gene sets	Pearson Correlation	Competitive / Self-contained	Mean, Meanabs, Meansqr, Maxmean, Median, Sig Number, KS, Weighted KS
S9	Desikan (34)	0.4	7 realistic maps	49 SynGO gene sets	Pearson Correlation	Competitive / Self-contained / Coexp-matched Competitive / Brain-specific Competitive	Mean, Meanabs, Meansqr, Maxmean, Median, Sig Number, KS, Weighted KS
S10	Desikan (34)	0.4	1000 simulated maps (Moran's I=0.03)	500 simulated gene sets	PLS1 Coefficients	Competitive / Self-contained	Mean, Meanabs, Meansqr, Maxmean, Median, KS, Weighted KS
S11	Desikan (34)	0.4	1000 simulated maps (Moran's I=0.03)	500 simulated gene sets	PLS1 Coefficients	Coexp-matched Competitive	Mean, Meanabs, Meansqr, Maxmean, Median, KS, Weighted KS
S12	Desikan (34)	0.4	1000 simulated maps (Moran's I=0.03)	500 simulated gene sets	PLS1 Coefficients	Brain-specific Competitive	Mean, Meanabs, Meansqr, Maxmean, Median, KS, Weighted KS
S13	Desikan (34)	0.4	7 realistic maps	49 SynGO gene sets	PLS1 Coefficients	Competitive / Self-contained / Coexp-matched Competitive / Brain-specific Competitive	Mean, Meanabs, Meansqr, Maxmean, Median, KS, Weighted KS
S14	Desikan (34)	0.4	1000 simulated maps (Moran's I=0.03)	500 simulated gene sets	PLSR Fit	Competitive / Self-contained	NA
S15	Desikan (34)	0.4	7 realistic maps	49 SynGO gene sets	PLSR Fit	Competitive / Self-contained	NA
S16	Desikan (34)	0.4	1000 simulated maps (Moran's I=0.03)	500 simulated gene sets	Leave-one-region-out correlation	Competitive / Self-contained	Mean, Meanabs, Meansqr, Maxmean, Median, KS, Weighted KS
S17	Desikan (34)	0.4	1000 simulated maps (Moran's I=0.03)	500 simulated gene sets	Pearson Correlation	Competitive and Self-contained combined	Mean, Meanabs, Meansqr, Maxmean, Median, Sig Number, KS, Weighted KS
Key differences from the main analysis are highlighted using bold and underscores.
