# Supplementary material for: Unraveling the molecular relevance of brain phenotypes: A comparative analysis of null models and test statistics
Source: Neuroimage. Author manuscript; Available in PMC 2024 Jun 1. (PMC11132826; doi:10.1016/j.neuroimage.2024.120622)
Supplement: 15 [file NIHMS1995015-supplement-15.zip]

Archive with 1 entries (1 files):
- S20-MF_GeneSet_Size.html
